# Supplementary material for: Comprehensive Chemical Characterization of Chia (Salvia hispanica L.) Seed Oil with a Focus on Minor Lipid Components
Source: Foods. 2022 Dec 21;12(1):23. doi: 10.3390/foods12010023 (PMC9818636; doi:10.3390/foods12010023)
Supplement: Supplementary file 1 [file foods-12-00023-s001.zip]

Archive with 1 entries (1 files):
- foods-2051837-supplementary.pdf
